# Supplementary material for: Egg and saturated fat containing breakfasts have no acute effect on acute glycemic control in healthy adults: a randomized partial crossover trial
Source: Nutr Diabetes. 2021 Nov 9;11:34. doi: 10.1038/s41387-021-00176-x (PMC8578538; doi:10.1038/s41387-021-00176-x)
Supplement: Supplementary file 1 — R code [file 41387_2021_176_MOESM1_ESM.txt]

library(lme4)
library(mice)
Sys.time()->a; a
Egg_imp=mice(Egg,m=20,maxit=50,meth='pmm',seed=301)
Sys.time()->b
(b-a)


D = 48
cora = FALSE
getAUC <- function(arr, timeLens=c(15,15,30,60), correctBy0=FALSE)
{
  n <- length(arr)
  arr1 <- arr[1:(n-1)]
  arr2 <- arr[2:n]

  tot <- 0
  for(i in 1:(n-1))
    tot <- tot + ((arr1[i] + arr2[i])/2)*timeLens[i]

  if(correctBy0)
  {
    xx <- sum(timeLens)
    tot <- tot - xx*arr[1]
  }

  return(tot)
}

DV1s=rep(c(rep("AUC",5),rep("30",5)),5)
DV2s=c(rep("Insulin",10),rep("Glucose",10))
IVs=rep(c("Intercept","EB","SB","Hormone00","EB:SB"),5)
Betas=NULL
SEs=NULL
Ts=NULL
DFs=NULL
Ps=NULL


##########################################################################
#######Insulin AUC controllling for baseline########
##########################################################################

fit1=with(Egg_imp,{
	aucInsulin1=rep(NA,D)
	aucInsulin2=rep(NA,D)
	EggBF1=rep(0,D)
	EggBF2=rep(0,D)
	SFBF1=rep(0,D)
	SFBF2=rep(0,D)
	for(j in 1:D){
		aucInsulin1[j] = getAUC(c(V1I00[j],V1I30[j],V1I60[j],V1I90[j],V1I120[j],V1I180[j]), timeLens=c(30,30,30,30,60), cora)
		aucInsulin2[j] = getAUC(c(V2I00[j],V2I30[j],V2I60[j],V1I90[j],V2I120[j],V2I180[j]), timeLens=c(30,30,30,30,60), cora)
		}
	aucInsulin=c(aucInsulin1,aucInsulin2)
	for (i in 1:48){
		if (Visit1[i]=="E" | Visit1[i]=="ES") EggBF1[i]=1
		if (Visit1[i]=="S" | Visit1[i]=="ES") SFBF1[i]=1
		if (Visit2[i]=="E" | Visit2[i]=="ES") EggBF2[i]=1
		if (Visit2[i]=="S" | Visit2[i]=="ES") SFBF2[i]=1
		}
	Insulin00=c(V1I00,V2I00)
	EggBF=c(EggBF1,EggBF2)
	SFBF=c(SFBF1,SFBF2)
	SubID=rep(Subject.ID,2)
	Visit=c(rep(1,D),rep(2,D))
	Data=data.frame(cbind(SubID,Visit,EggBF,SFBF,aucInsulin))
	lmer(aucInsulin ~ EggBF * SFBF +Insulin00+(1|SubID),data=Data)
	}
	)
summary(pool(fit1))->sum1

##########################################################################
#######Glucose AUC controlling for baseline########
##########################################################################


fit2=with(Egg_imp,{
	aucGlucose1=rep(NA,D)
	aucGlucose2=rep(NA,D)
	EggBF1=rep(0,D)
	EggBF2=rep(0,D)
	SFBF1=rep(0,D)
	SFBF2=rep(0,D)
	for(j in 1:D){
		aucGlucose1[j] = getAUC(c(V1G00[j],V1G30[j],V1G60[j],V1G90[j],V1G120[j],V1G180[j]), timeLens=c(30,30,30,30,60), cora)
		aucGlucose2[j] = getAUC(c(V2G00[j],V2G30[j],V2G60[j],V1G90[j],V2G120[j],V2G180[j]), timeLens=c(30,30,30,30,60), cora)
		}
	aucGlucose=c(aucGlucose1,aucGlucose2)
	for (i in 1:48){
		if (Visit1[i]=="E" | Visit1[i]=="ES") EggBF1[i]=1
		if (Visit1[i]=="S" | Visit1[i]=="ES") SFBF1[i]=1
		if (Visit2[i]=="E" | Visit2[i]=="ES") EggBF2[i]=1
		if (Visit2[i]=="S" | Visit2[i]=="ES") SFBF2[i]=1
		}
	Glucose00=c(V1G00,V2G00)
	EggBF=c(EggBF1,EggBF2)
	SFBF=c(SFBF1,SFBF2)
	SubID=rep(Subject.ID,2)
	Visit=c(rep(1,D),rep(2,D))
	Data=data.frame(cbind(SubID,Visit,EggBF,SFBF,aucGlucose))
	lmer(aucGlucose ~ EggBF * SFBF +Glucose00+(1|SubID),data=Data)
	}
	)
summary(pool(fit2))->sum2
